# Supplementary material for: Brain network dynamics during working memory are modulated by dopamine and diminished in schizophrenia
Source: Nat Commun. 2021 Jun 9;12:3478. doi: 10.1038/s41467-021-23694-9 (PMC8190281; doi:10.1038/s41467-021-23694-9)
Supplement: Supplementary file 4 — Source Data [file 41467_2021_23694_MOESM4_ESM.zip]

Archive with 2 entries (2 files):
- Source_data.xlsx
- __MACOSX/._Source_data.xlsx
