# Supplementary material for: Brain network dynamics during working memory are modulated by dopamine and diminished in schizophrenia
Source: Nat Commun. 2021 Jun 9;12:3478. doi: 10.1038/s41467-021-23694-9 (PMC8190281; doi:10.1038/s41467-021-23694-9)
Supplement: Supplementary file 4 — Source Data [file 41467_2021_23694_MOESM4_ESM.zip › Source_data.xlsx]

## Sheet: Fig2A
stability 0-back	stability 2-back
0.441	0.4773
0.4594	0.4307
0.4505	0.4295
0.4491	0.4218
0.4522	0.4065
0.4306	0.3962
0.3941	0.3881
0.5302	0.4621
0.4725	0.4333
0.3344	0.3178
0.5483	0.4221
0.4355	0.4556
0.4299	0.4331
0.4268	0.3561
0.4167	0.3995
0.4319	0.4504
0.4475	0.3919
0.4147	0.376
0.4438	0.4316
0.3513	0.3295
0.3898	0.3996
0.3789	0.3765
0.4367	0.4263
0.4248	0.3887
0.4139	0.3843
0.4323	0.3777
0.5233	0.4524
0.4067	0.3973
0.4281	0.3709
0.4111	0.3837
0.4698	0.4232
0.5017	0.5243
0.4359	0.3841
0.4914	0.4655
0.444	0.4555
0.4926	0.49
0.4587	0.4343
0.4185	0.4039
0.5253	0.4846
0.4577	0.46
0.4755	0.4878
0.3814	0.3767
0.4333	0.4365
0.3831	0.3645
0.4299	0.4292
0.4505	0.4272
0.4218	0.4003
0.37	0.3467
0.4017	0.3843
0.5463	0.4653
0.4509	0.4822
0.4348	0.4459
0.4797	0.4347
0.4772	0.4306
0.4585	0.4089
0.4785	0.4042
0.469	0.416
0.423	0.3848
0.4547	0.4515
0.3613	0.3449
0.4223	0.4237
0.5059	0.4556
0.492	0.457
0.4254	0.4411
0.4768	0.4275
0.4387	0.449
0.4457	0.4046
0.4167	0.4327
0.427	0.3862
0.4711	0.4329
0.4196	0.3752
0.4272	0.412
0.5125	0.4384
0.4128	0.4317
0.5412	0.4689
0.3998	0.3826
0.4166	0.3874
0.4991	0.4427
0.4608	0.4141
0.5135	0.4535
0.3907	0.3986
0.4492	0.4236
0.5431	0.4244
0.3631	0.3336
0.4897	0.4184
0.4506	0.3917
0.3765	0.3764
0.413	0.4083
0.4457	0.3968
0.4556	0.4166
0.4655	0.4237
0.4194	0.3776
0.4734	0.439
0.4011	0.4005
0.3592	0.3376
0.3959	0.4018
0.425	0.3908
0.4584	0.4267
0.4015	0.386
0.4036	0.3733
0.3545	0.3297
0.4067	0.3952
0.356	0.3362
0.4135	0.4071
0.5474	0.4604
0.4678	0.4061
0.4261	0.3965
0.5204	0.4647
0.5035	0.4333
0.4796	0.4802
0.5107	0.4439
0.4422	0.3961
0.468	0.4238
0.4049	0.3828
0.414	0.411
0.4068	0.3827
0.4418	0.3834
0.5918	0.4799
0.487	0.4506
0.467	0.4193
0.522	0.4486
0.4	0.4048
0.4286	0.4006
0.4251	0.4105
0.4375	0.3987
0.3647	0.3801
0.4053	0.3927
0.4774	0.4154
0.395	0.3706
0.4557	0.4688
0.4454	0.4505
0.5007	0.4458
0.4376	0.4378
0.4342	0.3961
0.4968	0.488
0.3452	0.3469
0.437	0.4478
0.4277	0.4028
0.4693	0.4644
0.5183	0.4058
0.5007	0.4282
0.4844	0.457
0.5585	0.4687
0.4168	0.375
0.3967	0.4152
0.4222	0.3835
0.4443	0.4326
0.399	0.3894
0.3849	0.3876
0.4404	0.4604
0.397	0.4049
0.4581	0.3887
0.4634	0.4076
0.3991	0.3711
0.5432	0.4079
0.4401	0.3936
0.3837	0.396
0.3564	0.3394
0.4105	0.4504
0.4237	0.3668
0.4777	0.4263
0.4178	0.4039
0.4279	0.3902
0.5029	0.4454
0.4144	0.412
0.453	0.4229
0.5207	0.4322
0.4865	0.4356
0.4271	0.3962
0.4014	0.4067
0.4053	0.3815
0.4704	0.3924
0.5068	0.4425
0.4399	0.4236
0.4677	0.4121
0.4526	0.368
0.389	0.3771
0.5009	0.4214

## Sheet: Fig2B
2-back accuracy	stability 2-back	brain activity 2-back	sex	age
91.67	0.4773	-0.28	1	40
100	0.4307	-0.43	1	28
62.5	0.4295	-0.6	0	45
62.5	0.4218	-0.3	0	49
91.67	0.4065	-0.57	1	22
89.58	0.3962	-0.76	1	39
58.33	0.3881	-0.72	1	41
93.75	0.4621	0	0	37
100	0.4333	-0.42	1	28
83.33	0.3178	-1.48	0	23
93.75	0.4221	-0.49	0	34
66.67	0.4556	-0.41	0	37
75	0.4331	-0.19	0	26
89.58	0.3561	-1.04	1	43
93.75	0.3995	-0.65	0	25
75	0.4504	-0.41	0	47
93.75	0.3919	-0.87	0	44
72.92	0.376	-0.8	1	28
100	0.4316	-0.4	1	30
100	0.3295	-1.33	0	19
100	0.3996	-0.33	0	37
68.75	0.3765	-0.65	1	21
100	0.4263	-0.54	1	19
93.75	0.3887	-0.61	1	22
70.83	0.3843	0.12	1	39
87.5	0.3777	-0.59	0	39
70.83	0.4524	0.07	1	51
70.83	0.3973	-0.73	1	41
100	0.3709	-0.94	1	24
33.33	0.3837	-0.38	0	28
91.67	0.4232	-0.37	1	21
79.17	0.5243	-0.31	0	38
70.83	0.3841	-0.29	0	40
70.83	0.4655	0.25	0	39
77.08	0.4555	-0.33	1	44
87.5	0.49	-0.18	1	49
45.83	0.4343	-0.24	0	39
47.92	0.4039	-0.49	1	19
95.83	0.4846	-0.16	1	38
43.75	0.46	-0.12	0	48
87.5	0.4878	-0.33	1	43
93.75	0.3767	-0.85	1	26
100	0.4365	-0.32	0	34
75	0.3645	-0.7	0	49
81.25	0.4292	-0.22	0	21
87.5	0.4272	-0.23	1	39
72.92	0.4003	0.07	0	33
72.92	0.3467	-1.15	0	44
85.42	0.3843	-0.62	0	22
95.83	0.4653	0.16	1	32
95.83	0.4822	-0.08	1	45
93.75	0.4459	-0.06	1	25
95.83	0.4347	-0.39	0	47
72.92	0.4306	-0.42	0	26
60.42	0.4089	0.25	0	42
77.08	0.4042	-0.7	1	47
56.25	0.416	0.09	1	22
62.5	0.3848	-0.84	1	45
93.75	0.4515	-0.29	0	45
56.25	0.3449	-1.02	1	19
100	0.4237	0.01	1	21
75	0.4556	-0.14	0	44
79.17	0.457	-0.2	0	31
66.67	0.4411	0.07	1	37
66.67	0.4275	0.23	1	23
66.67	0.449	-0.35	0	50
91.67	0.4046	-0.28	0	46
91.67	0.4327	-0.42	1	24
91.67	0.3862	-0.8	0	23
64.58	0.4329	-0.15	0	40
100	0.3752	-0.82	0	18
75	0.412	-0.54	1	36
95.83	0.4384	-0.21	0	22
33.33	0.4317	-0.28	0	38
81.25	0.4689	-0.01	0	58
45.83	0.3826	-0.84	0	22
35.42	0.3874	-0.35	0	25
91.67	0.4427	-0.35	1	38
100	0.4141	-0.4	0	30
93.75	0.4535	-0.17	0	37
100	0.3986	-0.67	1	24
72.92	0.4236	0.05	1	26
93.75	0.4244	-0.47	0	30
95.83	0.3336	-1.41	0	41
100	0.4184	-0.38	1	23
97.92	0.3917	-0.62	0	23
93.75	0.3764	-0.65	0	19
93.75	0.4083	-0.73	1	23
93.75	0.3968	-0.41	1	23
75	0.4166	-0.26	1	23
41.67	0.4237	-0.42	1	26
83.33	0.3776	-0.77	1	29
97.92	0.439	-0.44	1	23
72.92	0.4005	-0.51	1	21
89.58	0.3376	-1.25	0	56
83.33	0.4018	-0.59	0	32
83.33	0.3908	-0.57	0	23
100	0.4267	-0.5	1	22
54.17	0.386	-0.58	0	35
97.92	0.3733	-0.92	1	21
100	0.3297	-1.46	0	19
91.67	0.3952	-0.68	1	18
85.42	0.3362	-1.1	0	29
100	0.4071	-0.42	1	31
52.08	0.4604	-0.19	1	52
95.83	0.4061	-0.43	0	24
97.92	0.3965	-0.03	0	56
89.58	0.4647	-0.15	0	30
77.08	0.4333	-0.13	0	29
60.42	0.4802	0.19	1	54
100	0.4439	-0.17	0	32
100	0.3961	-0.6	1	25
97.92	0.4238	-0.44	1	21
81.25	0.3828	-0.84	1	25
83.33	0.411	0.33	1	54
85.42	0.3827	-0.7	1	20
97.92	0.3834	0.43	0	49
91.67	0.4799	-0.16	0	19
100	0.4506	-0.29	0	23
31.25	0.4193	-0.15	1	24
97.92	0.4486	-0.29	0	36
97.92	0.4048	-0.57	1	24
41.67	0.4006	-0.73	0	18
64.58	0.4105	-0.34	0	32
75	0.3987	-0.41	0	23
43.75	0.3801	-0.91	1	51
45.83	0.3927	-0.43	1	46
54.17	0.4154	-0.28	1	23
52.08	0.3706	-0.78	1	24
85.42	0.4688	-0.17	1	18
100	0.4505	-0.49	1	26
89.58	0.4458	-0.27	1	28
100	0.4378	0.05	1	60
89.58	0.3961	-0.34	0	24
62.5	0.488	-0.11	0	57
97.92	0.3469	-1.31	1	36
91.67	0.4478	-0.15	1	40
100	0.4028	-0.66	0	28
43.75	0.4644	0.02	0	59
95.83	0.4058	-0.44	0	24
72.92	0.4282	-0.19	1	30
83.33	0.457	-0.35	0	33
97.92	0.4687	-0.33	0	37
56.25	0.375	-0.82	0	28
95.83	0.4152	-0.5	1	23
95.83	0.3835	0.07	1	22
60.42	0.4326	-0.35	0	39
54.17	0.3894	-0.48	0	52
93.75	0.3876	-0.52	0	29
100	0.4604	-0.47	0	47
68.75	0.4049	-0.51	0	31
79.17	0.3887	-0.05	0	46
75	0.4076	-0.37	0	32
66.67	0.3711	-0.95	1	59
81.25	0.4079	-0.57	1	23
81.25	0.3936	-0.48	1	28
33.33	0.396	-0.4	1	48
87.5	0.3394	-1.16	1	19
68.75	0.4504	-0.38	1	48
93.75	0.3668	-1.13	0	31
91.67	0.4263	-0.43	0	28
91.67	0.4039	-0.58	1	32
66.67	0.3902	-0.44	0	34
100	0.4454	-0.18	0	26
100	0.412	-0.6	1	21
62.5	0.4229	-0.4	0	31
62.5	0.4322	0.2	1	47
64.58	0.4356	-0.15	0	29
39.58	0.3962	0.3	0	51
83.33	0.4067	-0.68	1	28
100	0.3815	-0.8	0	25
97.92	0.3924	-0.81	1	21
50	0.4425	-0.43	0	51
79.17	0.4236	-0.46	1	26
52.08	0.4121	0.46	0	35
89.58	0.368	-0.92	0	33
70.83	0.3771	-0.79	0	31
77.08	0.4214	-0.14	0	24

## Sheet: Fig2C
Control energy 0-back to 2-back	Control energy 2-back to 0-back
2.3661	2.5508
2.4986	2.257
2.5484	2.3503
2.5666	2.3262
2.7548	2.4184
2.7163	2.3836
2.7678	2.7052
2.5417	2.2143
2.5572	2.2905
3.3312	3.047
2.8657	2.5213
2.4692	2.6034
2.5662	2.5897
3.1413	2.5873
2.6788	2.5144
2.5066	2.6103
2.8469	2.4009
2.9466	2.6289
2.5897	2.482
3.2606	2.935
2.7508	2.8284
2.8277	2.7937
2.5549	2.4609
2.8089	2.4586
2.789	2.4748
2.9301	2.4572
2.5058	2.0902
2.6704	2.5409
3.0057	2.5459
2.9144	2.6981
2.6923	2.395
2.1144	2.2154
2.8181	2.2808
2.4594	2.3232
2.4535	2.516
2.3915	2.3817
2.5146	2.3432
2.6337	2.4877
2.3367	2.1002
2.4096	2.4217
2.2303	2.3157
2.8078	2.7724
2.4897	2.5046
3.0253	2.8315
2.5686	2.5595
2.4771	2.2667
2.9533	2.8399
3.0981	2.7959
2.8974	2.7494
2.3931	1.8455
2.2775	2.4711
2.5613	2.6127
2.527	2.186
2.7051	2.4738
2.695	2.2639
2.9955	2.766
2.7889	2.5654
2.8543	2.5083
2.4969	2.4717
3.0684	2.8303
2.525	2.5384
2.5895	2.3688
2.602	2.4489
2.4945	2.6069
2.7076	2.4524
2.4609	2.5217
2.6931	2.3128
2.5631	2.6643
2.8304	2.4364
2.5867	2.3458
2.9852	2.635
2.6771	2.5429
2.5771	2.1406
2.5804	2.7156
2.4584	2.1189
2.9365	2.8016
2.8355	2.5717
2.5758	2.2469
2.8472	2.6395
2.5144	2.1963
2.6527	2.7327
2.7702	2.6218
2.7975	2.3959
3.2365	2.8125
2.7119	2.2814
2.9386	2.6114
2.8223	2.8194
2.5804	2.5233
2.7925	2.3855
2.6467	2.3411
2.647	2.3651
2.8877	2.4237
2.6022	2.4006
2.6228	2.6225
3.145	2.8024
2.7389	2.775
2.7825	2.4642
2.5737	2.3292
2.8698	2.7462
2.8614	2.4602
3.2289	2.8376
2.7131	2.5906
3.1053	2.7555
2.5432	2.4823
2.506	2.075
2.8619	2.5673
2.7801	2.5399
2.601	2.4319
2.6575	2.3042
2.4546	2.4538
2.5452	2.1624
2.7687	2.3412
2.6573	2.3619
2.8479	2.6437
2.609	2.5976
2.9139	2.7219
2.8953	2.4209
2.4566	2.083
2.6031	2.4373
2.6827	2.4318
2.6457	2.3144
2.6141	2.6543
2.8362	2.6458
2.6948	2.571
2.7941	2.4816
2.6876	2.887
2.7294	2.5917
2.8082	2.4867
2.878	2.583
2.4322	2.5061
2.2635	2.3081
2.5665	2.2278
2.3526	2.3699
2.8606	2.6162
2.4202	2.3771
2.8873	2.9216
2.3625	2.4418
2.6626	2.4045
2.523	2.5067
2.8653	2.3978
2.704	2.3828
2.5893	2.4626
2.4552	2.0784
2.9597	2.5719
2.6352	2.7957
2.8407	2.4904
2.5813	2.502
2.7999	2.7271
2.6607	2.691
2.3458	2.4849
2.7012	2.7622
2.8963	2.4695
2.7306	2.3193
2.9047	2.5698
2.8605	2.2925
2.8442	2.5106
2.6646	2.7768
3.1149	2.8918
2.4703	2.7357
3.0169	2.5269
2.6392	2.3252
2.707	2.5664
2.8036	2.4941
2.5198	2.1627
2.4584	2.4293
2.6664	2.4818
2.6288	2.1302
2.5852	2.2364
2.8146	2.6
2.5967	2.6395
2.8407	2.5755
2.9169	2.4926
2.5429	2.1492
2.5434	2.3668
2.8308	2.5651
3.0752	2.5085
2.8701	2.739
2.6467	2.1559

## Sheet: Fig2D
Brain Region	0-back to 2-back Importance		Brain Region	2-back to 0-back Importance
Glasser_R_IP1	3.04499		Glasser_R_IP2	2.13186
Glasser_R_IP2	2.59764		Glasser_R_V6	2.03669
Glasser_R_PFm	2.35759		Glasser_L_V6	1.91581
Glasser_R_V6A	2.29995		Glasser_R_d23ab	1.85557
Glasser_R_PGs	2.27091		Glasser_R_LO2	1.8362
Glasser_R_i6-8	2.17076		Glasser_L_p9-46v	1.77596
Glasser_R_V7	2.13511		Glasser_L_V3CD	1.7725
Glasser_R_LIPd	2.09332		Glasser_L_LO1	1.76824
Glasser_L_IP1	2.09135		Glasser_L_9p	1.76358
Glasser_L_p9-46v	2.09013		Glasser_R_V7	1.75669
Glasser_L_LIPd	2.08393		Glasser_R_PGi	1.7319
Glasser_L_IP2	2.07557		Glasser_L_PIT	1.71713
Glasser_R_IPS1	2.01801		Glasser_L_a9-46v	1.66234
Glasser_R_PGp	2.00071		Glasser_R_V6A	1.57628
Glasser_R_PEF	1.98764		Glasser_R_PFm	1.56179
Glasser_L_IFJa	1.9792		Glasser_R_7PL	1.54764
Glasser_R_STV	1.88682		Glasser_R_LBelt	1.53956
Glasser_R_LIPv	1.80518		Glasser_R_PIT	1.53814
Glasser_L_i6-8	1.79374		Glasser_R_PGs	1.51624
Glasser_R_IP0	1.74119		Glasser_R_LIPv	1.51587
Glasser_R_IFJa	1.73174		Glasser_R_i6-8	1.51536
Glasser_L_a9-46v	1.72993		Glasser_R_v23ab	1.51119
Glasser_R_MIP	1.72505		Glasser_R_IP1	1.50529
Glasser_L_LIPv	1.67793		Glasser_R_V3CD	1.50277
Glasser_R_IFJp	1.67421		Glasser_L_V3A	1.49579
Glasser_R_PGi	1.67393		Glasser_R_EC	1.49467
Glasser_L_V7	1.66904		Glasser_R_V8	1.49357
Glasser_R_TPOJ2	1.65758		Glasser_R_31pd	1.4887
Glasser_R_p9-46v	1.64332		Glasser_R_TPOJ2	1.4865
Glasser_L_V3CD	1.64262		Glasser_R_a9-46v	1.4728
Glasser_R_a9-46v	1.6269		Glasser_L_10r	1.46718
Glasser_L_PEF	1.61128		Glasser_R_V3A	1.44063
Glasser_L_8C	1.60293		Glasser_R_46	1.43036
Glasser_L_46	1.59375		Glasser_L_s6-8	1.4294
Glasser_R_V3CD	1.5897		Glasser_L_i6-8	1.4123
Glasser_R_V6	1.58719		Glasser_R_LIPd	1.39593
Glasser_L_MIP	1.57037		Glasser_L_LIPd	1.39133
Glasser_L_V6A	1.55821		Glasser_R_MT	1.3909
Glasser_L_IFJp	1.53594		Glasser_L_V6A	1.38976
Glasser_L_IFSp	1.52603		Glasser_R_VMV3	1.38657
Glasser_R_7PL	1.49144		Glasser_R_A1	1.38627
Glasser_R_8C	1.48552		Glasser_L_p10p	1.37683
Glasser_L_s6-8	1.47867		Glasser_L_IP2	1.37122
Glasser_R_FEF	1.46846		Glasser_R_7Pm	1.36853
Glasser_L_PIT	1.46323		Glasser_R_LO1	1.36024
Glasser_R_46	1.45598		Glasser_R_POS1	1.35802
Glasser_L_LO1	1.44492		Glasser_L_9m	1.35735
Glasser_L_V6	1.42787		Glasser_L_d23ab	1.3536
Glasser_L_V8	1.4261		Glasser_L_46	1.35075
Glasser_L_IP0	1.42397		Glasser_R_V4t	1.34685
Glasser_R_LO3	1.41704		Glasser_L_V7	1.33349
Glasser_L_IPS1	1.41273		Glasser_R_LO3	1.32755
Glasser_R_s6-8	1.39409		Glasser_L_V4t	1.32518
Glasser_R_8Av	1.38294		Glasser_L_V8	1.32092
Glasser_R_p10p	1.36002		Glasser_L_LO2	1.31212
Glasser_R_LO2	1.35858		Glasser_R_6a	1.30941
Glasser_R_PFt	1.34486		Glasser_L_LIPv	1.30134
Glasser_L_7PL	1.32548		Glasser_L_p32	1.29407
Glasser_R_DVT	1.31579		HO_Left_Amygdala	1.28709
Glasser_R_55b	1.30698		Glasser_L_VIP	1.28103
Glasser_L_PGp	1.29702		Glasser_L_9a	1.28098
Glasser_L_AIP	1.28216		HO_Right_Amygdala	1.27044
Glasser_L_6d	1.27814		Glasser_R_p9-46v	1.26843
Glasser_R_MT	1.26483		Glasser_R_ProS	1.25992
Glasser_R_LO1	1.26439		Glasser_R_AIP	1.2579
Glasser_L_V4t	1.25307		Glasser_R_23d	1.2488
Glasser_R_PIT	1.24569		Glasser_L_EC	1.23923
Glasser_R_9-46d	1.23059		Glasser_R_STV	1.23394
Glasser_R_TPOJ1	1.22135		Glasser_L_TPOJ3	1.23307
Glasser_L_55b	1.20899		Glasser_L_7PL	1.22282
Glasser_L_VIP	1.1999		Glasser_L_PGi	1.21402
Glasser_R_TPOJ3	1.1996		Glasser_R_PFt	1.19322
Glasser_L_p10p	1.18234		Glasser_R_IPS1	1.18999
Glasser_R_AIP	1.17496		Glasser_R_9p	1.18717
Glasser_R_6a	1.16551		Glasser_R_9a	1.18147
Glasser_R_PFop	1.16445		Glasser_R_MIP	1.18131
Glasser_L_8Av	1.16044		Glasser_L_23d	1.17087
Glasser_L_9-46d	1.13778		Glasser_R_10r	1.16772

## Sheet: Fig3A
stability 0-back	stability 2-back	DRD1 score	sex	age	brain activity 0-back	brain activity 2-back	PCA1	PCA2	PCA3	PCA4	PCA5
0.441	0.4773	6.45	1	40	-0.45	-0.28	-0.00835003	-0.0365726	0.0598851	-0.00542861	-0.115759
0.4594	0.4307	7.05	1	28	-0.33	-0.43	0.00224442	-0.0379219	-0.111702	0.00568676	0.0131939
0.4505	0.4295	6.97	0	45	-0.46	-0.6	-0.0293255	-0.0448506	-0.00788331	-0.0602186	-0.0769154
0.4491	0.4218	6.75	0	49	-0.28	-0.3	-0.015389	0.0283562	0.0281648	-0.011649	-0.0729763
0.4522	0.4065	7.52	1	22	-0.28	-0.57	0.00804264	0.0452348	0.109876	0.0697119	0.0378773
0.4306	0.3962	7.13	1	39	-0.59	-0.76	-0.0114122	0.00621587	0.116122	0.204708	-0.0975849
0.3941	0.3881	6.57	1	41	-0.69	-0.72	-0.0127614	0.0527058	-0.00283339	0.0189866	-0.0779552
0.5302	0.4621	6.93	0	37	0.01	0	-0.00972911	-0.0953781	0.211461	0.0767119	0.0400518
0.4725	0.4333	6.81	1	28	-0.39	-0.42	-0.0135718	0.217689	-0.0522921	0.0285694	-0.0113329
0.3344	0.3178	6.59	0	23	-1.21	-1.48	-0.0105758	0.110219	-0.0475002	0.0767132	-0.0527132
0.5483	0.4221	6.99	0	34	-0.07	-0.49	-0.0309124	-0.189069	0.00359593	0.172597	-0.147504
0.4355	0.4556	6.84	0	37	-0.68	-0.41	0.00879787	-0.013161	0.016143	-0.0782074	-0.000996465
0.4299	0.4331	6.7	0	26	-0.49	-0.19	-0.0121208	0.0674997	0.0730968	-0.00423198	-0.0166612
0.4268	0.3561	7.08	1	43	-0.45	-1.04	-0.0262859	0.014571	-0.0108332	-0.0446347	-0.0297049
0.4167	0.3995	6.75	0	25	-0.57	-0.65	-0.013793	-0.0154799	-0.0726969	0.0175918	0.0409893
0.4319	0.4504	6.86	0	47	-0.51	-0.41	0.0170349	0.00301905	0.122996	0.0110315	0.0710637
0.4475	0.3919	6.94	0	44	-0.57	-0.87	-0.00129859	0.0436474	-0.0883683	-0.0718553	-0.0254513
0.4147	0.376	6.8	1	28	-0.51	-0.8	-0.0175566	0.0546823	0.00945422	0.0509711	0.0796812
0.4438	0.4316	6.29	1	30	-0.4	-0.4	-0.00508114	0.0664473	-0.0357171	0.0472918	0.0286291
0.3513	0.3295	6.88	0	19	-1.04	-1.33	-0.0010514	0.0171218	0.0444997	0.0332244	0.128411
0.3898	0.3996	7.52	0	37	-0.75	-0.33	-0.0276078	0.0940451	0.139034	0.000755298	-0.104037
0.3789	0.3765	6.96	1	21	-0.53	-0.65	0.703015	0.00376639	-0.0208219	0.00195886	-0.0116241
0.4367	0.4263	6.35	1	19	-0.46	-0.54	0.00746112	0.102335	-0.164336	-0.0075963	-0.00508812
0.4248	0.3887	6.9	1	22	-0.46	-0.61	-0.00170511	-0.118211	-0.14152	-0.0820187	-0.00729365
0.4139	0.3843	6.53	1	39	0.12	0.12	-0.00642129	0.0946705	0.125003	-0.00575725	0.00931118
0.4323	0.3777	6.8	0	39	-0.23	-0.59	-0.00759698	0.0093418	-0.0628095	0.107144	0.0132433
0.5233	0.4524	6.76	1	51	-0.11	0.07	-0.0124294	0.0563509	-0.398062	0.177563	-0.0223938
0.4067	0.3973	6.61	1	41	-0.68	-0.73	-0.0155054	0.105972	0.0261688	-0.0131684	-0.0860145
0.4281	0.3709	6.94	1	24	-0.55	-0.94	-0.028796	0.00294106	-0.13569	0.0740878	-0.166974
0.4698	0.4232	6.73	1	21	-0.36	-0.37	-0.0133548	-0.0533407	0.122031	0.067224	-0.00261192
0.5017	0.5243	7.51	0	38	-0.37	-0.31	-0.0208923	-0.0853884	0.00956227	0.00918202	-0.033075
0.4359	0.3841	6.24	0	40	-0.21	-0.29	-0.0116796	0.0938409	-0.0742919	0.0409232	-0.0147908
0.4914	0.4655	6.74	0	39	0.04	0.25	-0.0162634	0.0211621	0.0644149	-0.0494033	-0.0552551
0.444	0.4555	7.06	1	44	-0.35	-0.33	-0.00755798	0.0570369	-0.122832	-0.0270993	0.216336
0.4926	0.49	6.69	1	49	-0.25	-0.18	-0.0202366	0.000479425	0.0189866	0.0593654	0.0451488
0.4587	0.4343	6.54	0	39	-0.14	-0.24	-0.0195593	0.0744333	-0.0855173	-0.0690826	-0.0690121
0.5253	0.4846	7.1	1	38	-0.1	-0.16	0.00481173	-0.0191718	0.0884109	0.224833	-0.395229
0.4577	0.46	6.89	0	48	-0.18	-0.12	-0.0321994	-0.160822	-0.0853572	-0.0900491	0.0530175
0.4755	0.4878	7.27	1	43	-0.42	-0.33	0.00430112	-0.0516921	-0.0529067	0.109876	-0.0794175
0.3814	0.3767	7.11	1	26	-0.81	-0.85	-0.0155884	0.0890062	0.0688566	-0.0210574	-0.233206
0.4333	0.4365	6.77	0	34	-0.22	-0.32	-0.0237855	-0.0411624	-0.0694784	0.0540451	-0.0402644
0.3831	0.3645	6.86	0	49	-0.26	-0.7	-0.0363307	-0.152184	0.129451	-0.10204	-0.00053955
0.4299	0.4292	6.69	0	21	-0.07	-0.22	-0.0059174	-0.162025	-0.101123	-0.0633163	0.150301
0.4505	0.4272	6.83	1	39	-0.28	-0.23	0.00915635	-0.0548463	0.0329738	0.0398334	0.0217221
0.4218	0.4003	7	0	33	-0.32	0.07	-0.0341171	-0.0654381	-0.0768111	0.214047	0.167529
0.37	0.3467	6.64	0	44	-0.89	-1.15	0.000237564	-0.00734102	0.163584	-0.011322	0.170829
0.4017	0.3843	6.67	0	22	-0.6	-0.62	-0.0241358	-0.0395224	0.229346	-0.0232128	-0.0673343
0.5463	0.4653	6.79	1	32	0.09	0.16	-0.0018952	0.0208737	0.17802	0.107319	-0.0337204
0.4509	0.4822	7.03	1	45	-0.17	-0.08	-0.012204	-0.0491882	-0.0271633	-0.0266309	0.0273244
0.4348	0.4459	7.02	1	25	-0.17	-0.06	0.0104801	0.00129966	-0.00375561	-0.039497	0.00268796
0.4797	0.4347	6.74	0	47	-0.24	-0.39	-0.0196261	0.053304	-0.05938	-0.0866392	-0.0563386
0.4772	0.4306	7.36	0	26	-0.19	-0.42	0.01253	0.143537	0.0589858	0.0141915	-0.0465482
0.4585	0.4089	6.27	0	42	0.25	0.25	-0.00387451	-0.00603644	0.102038	0.00398535	0.0705972
0.4785	0.4042	6.87	1	47	0.01	-0.7	-0.0278393	-0.0459912	-0.0874262	-0.0704416	-0.0479327
0.469	0.416	6.51	1	22	0.22	0.09	-0.0302815	-0.0321918	-0.0303447	-0.0164862	-0.0570177
0.423	0.3848	6.87	1	45	-0.54	-0.84	-0.0300585	0.0493575	-0.165234	0.086913	0.0769354
0.4547	0.4515	7.23	0	45	-0.42	-0.29	-0.0211494	0.120848	0.0389429	-0.0251867	0.0213672
0.3613	0.3449	6.94	1	19	-0.77	-1.02	-0.0156078	-0.158414	-0.0391258	-0.0866948	-0.0789023
0.4223	0.4237	6.84	1	21	-0.11	0.01	-0.0192974	-0.0665911	-0.0316177	-0.056908	0.116954
0.5059	0.4556	7	0	44	0.07	-0.14	-0.00539927	0.00194576	-0.00687104	-0.0488792	0.0181815
0.492	0.457	6.93	0	31	-0.27	-0.2	-0.0427385	-0.0512541	-0.0449873	0.123061	-0.164732
0.4254	0.4411	6.78	1	37	0.09	0.07	-0.0274183	0.072897	-0.0313076	0.136515	-0.0363173
0.4768	0.4275	7.21	1	23	0.1	0.23	0.683364	-0.000302143	-0.0149112	0.00590706	-0.00374793
0.4387	0.449	7.16	0	50	-0.44	-0.35	0.00722056	-0.0176413	0.0727426	-0.0244886	-0.00243543

## Sheet: Fig3B
Control energy 0-back to 2-back	Control energy 2-back to 0-back	DRD2 score	sex	age	stability 0-back	stability 2-back	brain activity 2-back	PCA1	PCA2	PCA3	PCA4	PCA5
2.3661	2.5508	3.6	1	40	0.441	0.4773	0.17	-0.00835003	-0.0365726	0.0598851	-0.00542861	-0.115759
2.4986	2.257	3.96	1	28	0.4594	0.4307	0.1	0.00224442	-0.0379219	-0.111702	0.00568676	0.0131939
2.5484	2.3503	4.27	0	45	0.4505	0.4295	0.13	-0.0293255	-0.0448506	-0.00788331	-0.0602186	-0.0769154
2.5666	2.3262	3.56	0	49	0.4491	0.4218	0.03	-0.015389	0.0283562	0.0281648	-0.011649	-0.0729763
2.7548	2.4184	4.14	1	22	0.4522	0.4065	0.29	0.00804264	0.0452348	0.109876	0.0697119	0.0378773
2.7163	2.3836	4.3	1	39	0.4306	0.3962	0.17	-0.0114122	0.00621587	0.116122	0.204708	-0.0975849
2.7678	2.7052	3.97	1	41	0.3941	0.3881	0.03	-0.0127614	0.0527058	-0.00283339	0.0189866	-0.0779552
2.5417	2.2143	4	0	37	0.5302	0.4621	0	-0.00972911	-0.0953781	0.211461	0.0767119	0.0400518
2.5572	2.2905	4.04	1	28	0.4725	0.4333	0.03	-0.0135718	0.217689	-0.0522921	0.0285694	-0.0113329
3.3312	3.047	3.8	0	23	0.3344	0.3178	0.28	-0.0105758	0.110219	-0.0475002	0.0767132	-0.0527132
2.8657	2.5213	4.04	0	34	0.5483	0.4221	0.42	-0.0309124	-0.189069	0.00359593	0.172597	-0.147504
2.4692	2.6034	3.75	0	37	0.4355	0.4556	0.28	0.00879787	-0.013161	0.016143	-0.0782074	-0.000996465
2.5662	2.5897	4.16	0	26	0.4299	0.4331	0.29	-0.0121208	0.0674997	0.0730968	-0.00423198	-0.0166612
3.1413	2.5873	4.02	1	43	0.4268	0.3561	0.59	-0.0262859	0.014571	-0.0108332	-0.0446347	-0.0297049
2.6788	2.5144	3.83	0	25	0.4167	0.3995	0.09	-0.013793	-0.0154799	-0.0726969	0.0175918	0.0409893
2.5066	2.6103	4.01	0	47	0.4319	0.4504	0.09	0.0170349	0.00301905	0.122996	0.0110315	0.0710637
2.8469	2.4009	4.01	0	44	0.4475	0.3919	0.3	-0.00129859	0.0436474	-0.0883683	-0.0718553	-0.0254513
2.9466	2.6289	4.29	1	28	0.4147	0.376	0.29	-0.0175566	0.0546823	0.00945422	0.0509711	0.0796812
2.5897	2.482	3.87	1	30	0.4438	0.4316	0	-0.00508114	0.0664473	-0.0357171	0.0472918	0.0286291
3.2606	2.935	4.03	0	19	0.3513	0.3295	0.29	-0.0010514	0.0171218	0.0444997	0.0332244	0.128411
2.7508	2.8284	4.31	0	37	0.3898	0.3996	0.42	-0.0276078	0.0940451	0.139034	0.000755298	-0.104037
2.8277	2.7937	4.65	1	21	0.3789	0.3765	0.12	0.703015	0.00376639	-0.0208219	0.00195886	-0.0116241
2.5549	2.4609	3.75	1	19	0.4367	0.4263	0.09	0.00746112	0.102335	-0.164336	-0.0075963	-0.00508812
2.8089	2.4586	4.52	1	22	0.4248	0.3887	0.14	-0.00170511	-0.118211	-0.14152	-0.0820187	-0.00729365
2.789	2.4748	3.92	1	39	0.4139	0.3843	0.01	-0.00642129	0.0946705	0.125003	-0.00575725	0.00931118
2.9301	2.4572	4.15	0	39	0.4323	0.3777	0.36	-0.00759698	0.0093418	-0.0628095	0.107144	0.0132433
2.5058	2.0902	3.8	1	51	0.5233	0.4524	0.18	-0.0124294	0.0563509	-0.398062	0.177563	-0.0223938
2.6704	2.5409	4.13	1	41	0.4067	0.3973	0.05	-0.0155054	0.105972	0.0261688	-0.0131684	-0.0860145
3.0057	2.5459	4.04	1	24	0.4281	0.3709	0.39	-0.028796	0.00294106	-0.13569	0.0740878	-0.166974
2.6923	2.395	4.32	1	21	0.4698	0.4232	0.01	-0.0133548	-0.0533407	0.122031	0.067224	-0.00261192
2.1144	2.2154	4	0	38	0.5017	0.5243	0.05	-0.0208923	-0.0853884	0.00956227	0.00918202	-0.033075
2.8181	2.2808	3.78	0	40	0.4359	0.3841	0.08	-0.0116796	0.0938409	-0.0742919	0.0409232	-0.0147908
2.4594	2.3232	4.36	0	39	0.4914	0.4655	0.21	-0.0162634	0.0211621	0.0644149	-0.0494033	-0.0552551
2.4535	2.516	4.26	1	44	0.444	0.4555	0.02	-0.00755798	0.0570369	-0.122832	-0.0270993	0.216336
2.3915	2.3817	3.89	1	49	0.4926	0.49	0.07	-0.0202366	0.000479425	0.0189866	0.0593654	0.0451488
2.5146	2.3432	3.83	0	39	0.4587	0.4343	0.1	-0.0195593	0.0744333	-0.0855173	-0.0690826	-0.0690121
2.3367	2.1002	3.86	1	38	0.5253	0.4846	0.06	0.00481173	-0.0191718	0.0884109	0.224833	-0.395229
2.4096	2.4217	3.7	0	48	0.4577	0.46	0.06	-0.0321994	-0.160822	-0.0853572	-0.0900491	0.0530175
2.2303	2.3157	4.24	1	43	0.4755	0.4878	0.09	0.00430112	-0.0516921	-0.0529067	0.109876	-0.0794175
2.8078	2.7724	3.97	1	26	0.3814	0.3767	0.05	-0.0155884	0.0890062	0.0688566	-0.0210574	-0.233206
2.4897	2.5046	3.97	0	34	0.4333	0.4365	0.1	-0.0237855	-0.0411624	-0.0694784	0.0540451	-0.0402644
3.0253	2.8315	3.6	0	49	0.3831	0.3645	0.44	-0.0363307	-0.152184	0.129451	-0.10204	-0.00053955
2.5686	2.5595	4.18	0	21	0.4299	0.4292	0.15	-0.0059174	-0.162025	-0.101123	-0.0633163	0.150301
2.4771	2.2667	4.32	1	39	0.4505	0.4272	0.05	0.00915635	-0.0548463	0.0329738	0.0398334	0.0217221
2.9533	2.8399	4	0	33	0.4218	0.4003	0.39	-0.0341171	-0.0654381	-0.0768111	0.214047	0.167529
3.0981	2.7959	3.97	0	44	0.37	0.3467	0.25	0.000237564	-0.00734102	0.163584	-0.011322	0.170829
2.8974	2.7494	3.52	0	22	0.4017	0.3843	0.02	-0.0241358	-0.0395224	0.229346	-0.0232128	-0.0673343
2.3931	1.8455	4.67	1	32	0.5463	0.4653	0.07	-0.0018952	0.0208737	0.17802	0.107319	-0.0337204
2.2775	2.4711	4.1	1	45	0.4509	0.4822	0.09	-0.012204	-0.0491882	-0.0271633	-0.0266309	0.0273244
2.5613	2.6127	4.04	1	25	0.4348	0.4459	0.11	0.0104801	0.00129966	-0.00375561	-0.039497	0.00268796
2.527	2.186	4.18	0	47	0.4797	0.4347	0.14	-0.0196261	0.053304	-0.05938	-0.0866392	-0.0563386
2.7051	2.4738	3.8	0	26	0.4772	0.4306	0.23	0.01253	0.143537	0.0589858	0.0141915	-0.0465482
2.695	2.2639	4.08	0	42	0.4585	0.4089	0	-0.00387451	-0.00603644	0.102038	0.00398535	0.0705972
2.9955	2.766	3.8	1	47	0.4785	0.4042	0.71	-0.0278393	-0.0459912	-0.0874262	-0.0704416	-0.0479327
2.7889	2.5654	4.5	1	22	0.469	0.416	0.12	-0.0302815	-0.0321918	-0.0303447	-0.0164862	-0.0570177
2.8543	2.5083	3.94	1	45	0.423	0.3848	0.31	-0.0300585	0.0493575	-0.165234	0.086913	0.0769354
2.4969	2.4717	3.78	0	45	0.4547	0.4515	0.12	-0.0211494	0.120848	0.0389429	-0.0251867	0.0213672
3.0684	2.8303	4.02	1	19	0.3613	0.3449	0.26	-0.0156078	-0.158414	-0.0391258	-0.0866948	-0.0789023
2.525	2.5384	4.07	1	21	0.4223	0.4237	0.12	-0.0192974	-0.0665911	-0.0316177	-0.056908	0.116954
2.5895	2.3688	4.36	0	44	0.5059	0.4556	0.21	-0.00539927	0.00194576	-0.00687104	-0.0488792	0.0181815
2.602	2.4489	3.96	0	31	0.492	0.457	0.06	-0.0427385	-0.0512541	-0.0449873	0.123061	-0.164732
2.4945	2.6069	3.86	1	37	0.4254	0.4411	0.03	-0.0274183	0.072897	-0.0313076	0.136515	-0.0363173
2.7076	2.4524	4.36	1	23	0.4768	0.4275	0.13	0.683364	-0.000302143	-0.0149112	0.00590706	-0.00374793
2.4609	2.5217	3.95	0	50	0.4387	0.449	0.09	0.00722056	-0.0176413	0.0727426	-0.0244886	-0.00243543

## Sheet: Fig3C
Control energy 0-back to 2-back - Placebo	Control energy 2-back to 0-back - Placebo	Control energy 0-back to 2-back - Amisulpride	Control energy 2-back to 0-back - Amisulpride
2.5525	2.3695	2.2115	2.3544
2.8354	2.5318	3.2069	2.8106
2.4077	2.1913	2.532	2.2041
2.8592	2.3401	3.1713	2.9687
2.6513	2.2081	2.5396	2.2189
2.5929	2.2883	2.7051	2.4131
2.7376	2.6781	2.6465	2.2711
2.7231	2.4547	2.7285	2.5356
2.442	2.1252	2.5578	2.0015
2.3898	2.5018	2.4671	2.4217
2.652	2.3803	2.6502	2.8611
2.5705	2.4651	2.6917	2.2945
2.5079	2.4516	2.4724	2.1016
2.0652	2.3029	2.4209	2.3659
2.5862	1.9307	2.204	2.3338
2.4564	2.3353	2.5736	2.3523

## Sheet: Fig3D
Control energy 2-back to 0-back - healthy controls	Control energy 0-back to 2-back - healthy control	Control energy 2-back to 0-back - schizophrenia patients	Control energy 0-back to 2-back - schizophrenia patients
2.5484	2.3503	2.5078	2.9058
2.5666	2.3262	2.657	2.7589
2.7548	2.4184	2.4073	2.6378
2.7163	2.3836	2.4432	2.9379
2.7678	2.7052	2.4341	2.9019
2.5572	2.2905	2.6984	2.8699
2.4692	2.6034	2.6232	2.7644
2.5662	2.5897	2.4045	2.944
2.5066	2.6103	2.46	2.5789
2.8469	2.4009	2.2229	2.8269
2.5897	2.482	2.241	2.531
2.7508	2.8284	2.4431	3.0646
2.8277	2.7937	2.5434	2.903
2.5549	2.4609	3.0197	2.9282
2.789	2.4748	2.3021	2.4409
2.9144	2.6981	2.1116	2.5408
2.8181	2.2808	2.5444	2.6061
2.4594	2.3232	2.517	2.9277
2.5146	2.3432	2.7568	2.7751
2.6337	2.4877	2.9053	2.9588
2.3367	2.1002	2.3351	2.8954
2.4096	2.4217	2.3041	2.9817
2.8078	2.7724	2.5302	2.92
2.4771	2.2667	2.4365	2.8146
3.0981	2.7959
2.695	2.2639
2.7889	2.5654
2.8543	2.5083
2.4945	2.6069
2.7076	2.4524
2.4609	2.5217
2.5867	2.3458
2.6771	2.5429
2.5804	2.7156
2.9365	2.8016
2.8355	2.5717
2.7702	2.6218
2.6467	2.3411
2.647	2.3651
2.7389	2.775
2.7825	2.4642
2.8698	2.7462
3.1053	2.7555
2.506	2.075
2.8619	2.5673
2.7801	2.5399
2.4546	2.4538
2.5452	2.1624
2.609	2.5976
2.8953	2.4209
2.6827	2.4318
2.8362	2.6458
2.6948	2.571
2.7941	2.4816
2.6876	2.887
2.7294	2.5917
2.8082	2.4867
2.878	2.583
2.4202	2.3771
2.3625	2.4418
2.6626	2.4045
2.9597	2.5719
2.8407	2.4904
2.5813	2.502
2.7999	2.7271
2.7012	2.7622
2.8963	2.4695
2.7306	2.3193
2.6646	2.7768
2.8036	2.4941
2.6664	2.4818
2.6288	2.1302
2.5852	2.2364
2.8146	2.6
2.5967	2.6395
2.5429	2.1492
2.5434	2.3668
2.8308	2.5651
3.0752	2.5085
2.8701	2.739

## Sheet: Table 1
matched sample	diagnostic group	age	sex	years of education	MWTB	PANSS positive	PANSS negaive	BDI	Years of illness	accuracy	reaction time	mean frame-wise displacement	DTI: mean absolute root-mean-square displacement	DTI: tSNR
0	1	18	0	12	31					100	218.637	0.076	0.84	5.8
0	1	18	1	12	26					91.67	242.138	0.0771	0.89	6.28
0	1	18	1	11	24					85.42	292.818	0.0642	1.07	6.4
0	1	19	0	13	27					100	728.19	0.0765	1.41	5.67
0	1	19	1	13	33					56.25	638.226	0.0957	0.77	6.1
0	1	19	0		32					93.75	212.953	0.0861	1.14	5.99
0	1	19	0	12	34					100	144.204	0.0895	0.98	5.58
0	1	19	0		33					91.67	209.369	0.0683	0.91	6.09
0	1	19	1	12	25					87.5	325.628	0.1221	1.1	6.14
0	1	20	1	11	27					85.42	255.4	0.1136	1.2	6.13
0	1	21	1	15.5	32					91.67	258.393	0.0614	1.04	6.08
0	1	21	0	15.5	27					81.25	712.038	0.1344	0.85	5.75
0	1	21	1	15.5	30					100	237.135	0.122	0.94	6.39
0	1	21	1	12	34					72.92	488.293	0.0915	1.17	6.26
0	1	21	1	99	30					97.92	248.247	0.1437	1.01	6.15
0	1	21	1	99	31					97.92	129.47	0.0717	1.12	5.8
0	1	21	1	99	30					100	494.681	0.0545	0.9	6.42
0	1	21	1	12	27					97.92	225.04	0.1035	0.89	6.14
0	1	22	1	14.5	28					93.75	194.856	0.1294	0.87	6.04
0	1	22	0	15.5	29					85.42	744.307	0.0817	0.96	5.48
0	1	22	0	13	32					95.83	231.259	0.0806	0.86	6.36
0	1	22	1	13	29					100	1065.27	0.0916	1.33	5.91
0	1	23	0	15.5	32					83.33	570.633	0.227	1.15	5.79
0	1	23	0	13	30					91.67	191.677	0.1098	0.91	5.49
0	1	23	1	99	33					100	301.5	0.0932	1.15	6.08
0	1	23	0	13	28					97.92	363.491	0.1269	1.09	5.75
0	1	23	1	99	33					93.75	256.911	0.1216	0.97	5.63
0	1	23	1	13	31					93.75	364.336	0.0596	2.5	5.69
0	1	23	1		31					97.92	393.274	0.0933	1.07	5.65
0	1	23	0	99	37					100	347.94	0.0536	1.03	5.25
0	1	23	1	13	36					95.83	279.693	0.1227	2.46	5.45
0	1	23	1	10	27					81.25	147.363	0.0916	0.93	4.85
0	1	24	1	15.5	28					100	817.827	0.2199	0.93	6.04
0	1	24	1		28					91.67	349.362	0.1273	0.9	6.33
0	1	24	1	13	31					100	306.631	0.0972	1.1	6
0	1	24	1	13	31					97.92	179.472	0.0782	0.76	6.39
0	1	24	0	99	35					89.58	368.713	0.0901	0.83	5.8
0	1	24	0	12	30					95.83	352.31	0.09	0.87	6.17
0	1	24	0	12	28					77.08	267.833	0.0823	0.91	6.16
0	1	25	0	15	28					93.75	1103.67	0.089	1.09	5.71
0	1	25	1	15.5	32					93.75	277.8	0.1171	0.99	5.94
0	1	25	1	13	29					100	285.783	0.136	1.07	5.96
0	1	25	1	13	29					81.25	316.933	0.0826	3.45	4.23
0	1	25	0	99	31					100	490.779	0.088	1.65	5.72
0	1	26	0	15.5	31					72.92	296.314	0.0854	0.89	5.69
0	1	26	1	99	37					100	314.94	0.1309	0.86	6.06
0	1	26	0	13	31					100	306.469	0.1284	1.27	5.29
0	1	28	1	18.5	29					100	799.085	0.1039	0.99	5.67
0	1	28	1	15.5	31					72.92	214.957	0.2095	1.79	5.4
0	1	28	1	13	31					89.58	218.744	0.0845	1.07	5.7
0	1	28	1	13	29					81.25	274.25	0.0942	1.22	6.01
0	1	28	0	13	32					91.67	353.24	0.096	1.18	5.97
0	1	29	1	13	35					83.33	849.162	0.1434	1	6.01
0	1	29	0	13	34					77.08	331.728	0.0939	0.96	5.82
0	1	29	0	12	32					93.75	288.968	0.0666	1.12	5.31
0	1	30	0	13	34					100	396.517	0.1329	0.84	5.55
0	1	30	0	13	31					93.75	391.052	0.1321	0.83	5.72
0	1	30	0	13	34					89.58	510.196	0.1002	1.45	5.87
0	1	30	1	10	31					72.92	506.302	0.1045	1.37	6.22
0	1	31	0	13	27					79.17	609.479	0.0811	1.3	5.3
0	1	31	1	13	31					100	440.733	0.131	0.84	6.12
0	1	31	0	13	33					93.75	210.804	0.0709	2.08	5.36
0	1	32	1	18	31					95.83	239.709	0.0686	0.73	5.93
0	1	32	1	13	36					91.67	357.091	0.1493	0.82	5.93
0	1	33	0	18	32					72.92	284.257	0.1315	1.01	5.52
0	1	33	0	13	34					83.33	417.309	0.0551	1.51	5.42
0	1	34	0	18	33					93.75	259.307	0.1239	0.89	5.67
0	1	34	0	21	30					100	419.017	0.0693	0.84	5.83
0	1	36	0	13	30					97.92	212.575	0.0815	4.52	4.76
0	1	36	1	13	32					97.92	316.89	0.1337	0.84	6.04
0	1	37	0	18	32					93.75	636.047	0.1003	0.93	5.64
0	1	37	0	13	29					93.75	592.268	0.096	0.93	5.53
0	1	37	0	13	32					97.92	632.736	0.1118	0.87	5.74
0	1	38	0	13	30					79.17	284.192	0.1261	0.88	5.45
0	1	38	1	99	28					91.67	301.32	0.1391	3	4.86
0	1	39	0	15	31					87.5	790.433	0.1305	0.9	5.77
0	1	40	1	18	34					91.67	124.15	0.1252	0.93	5.81
0	1	41	1	16	34					70.83	477.25	0.1889	0.85	5.65
0	1	41	0	13	35					95.83	297.369	0.2155	1.59	5.5
0	1	43	1	13	29					89.58	625.695	0.129	0.9	5.72
0	1	43	1	16	32					87.5	259.129	0.1166	2.04	6.04
0	1	44	1	13	26					77.08	475.392	0.1124	0.95	5.45
0	1	44	0	13	26					75	1077.3	0.0838	1.58	5.4
0	1	45	1	16	32					95.83	175.933	0.2164	0.92	5.54
0	1	45	0	12	27					93.75	694.791	0.1392	0.91	5.56
0	1	46	0	10	35					91.67	319.832	0.0917	1.22	5.14
0	1	47	0	16	30					95.83	306.7	0.1353	1.19	5.59
0	1	47	1	16	33					77.08	327.413	0.1882	0.91	6.17
0	1	47	0	12	31					100	306.229	0.1185	1.35	5.14
0	1	48	1	12	34					68.75	1023.75	0.1651	0.86	5.66
0	1	49	1	12	31					87.5	273.555	0.1999	0.94	5.6
0	1	49	0	16	32					75	76.2472	0.1727	1.33	5.59
0	1	51	1	13	32					70.83	786.491	0.2001	0.93	5.72
0	1	56	0	13	34					89.58	536.38	0.1999	1	5.17
0	1	58	0	99	36					81.25	1182.6	0.0861	0.98	5.25
0	1	59	0	13	34					43.75	1232.94	0.2042	1.31	5.11
0	1	59	1		35					66.67	526.705	0.2326	2.8	4.88
0	1	60	1	10	32					100	385.74	0.1739	1.6	5.24
1	1	18	0	99	25					41.67	727.278	0.115	1.29	5.88
1	1	19	1	13	29					100	164.369	0.1574	0.8	6.36
1	1	19	1	12	24					47.92	924.726	0.2106	0.95	5.71
1	1	21	1	15.5	30					68.75	208.87	0.0934	1.71	6.32
1	1	22	1	14.5	31					91.67	233.823	0.238	1.34	5.84
1	1	22	1	13	2					56.25	852.881	0.1122	1.24	5.52
1	1	22	0	10	25					45.83	554.716	0.1443	1.01	5.2
1	1	22	1	13	32					95.83	311.236	0.1566	1.66	6.14
1	1	23	1	16	33					66.67	144.425	0.1175	0.78	6.18
1	1	23	1	99	26					75	356.483	0.1848	0.9	5.29
1	1	23	0		32					83.33	313.936	0.1442	1.48	5.6
1	1	23	0	10	29					75	554.238	0.2303	1.14	5.81
1	1	23	1	13	33					54.17	387.032	0.1175	1.18	5.9
1	1	24	0	99	25					95.83	215.535	0.1861	0.93	5.88
1	1	24	1	12	30					31.25	866.257	0.1071	1.13	6.21
1	1	24	1	10	24					52.08	836.905	0.1401	1.24	6
1	1	25	0	99	28					35.42	1515.3	0.1664	0.85	5.66
1	1	26	0	18	31					75	421.675	0.1547	0.81	6.02
1	1	26	1	12	23					93.75	455.367	0.1513	1.2	5.41
1	1	26	1	13	32					72.92	444.052	0.1681	0.91	5.92
1	1	26	1		33					41.67	1341.58	0.0672	0.87	5.29
1	1	26	1	13	36					79.17	187.495	0.2161	1.26	5.23
1	1	28	1	18	33					100	292.619	0.2202	0.88	5.86
1	1	28	0	16	26					33.33	780.413	0.2096	4.04	4.68
1	1	28	0		33					100	218.373	0.1687	2.29	4.85
1	1	28	0	9	19					56.25	790.895	0.1187	1.13	5.26
1	1	28	1	13	99					83.33	736.538	0.152	1.28	6.04
1	1	29	0	13	28					85.42	642.291	0.1803	1.17	5.06
1	1	29	0	13	33					64.58	379.212	0.139	0.82	6.06
1	1	30	1	18	31					100	640.285	0.1811	0.97	5.95
1	1	31	0	13	32					68.75	633.59	0.1313	1.12	5.37
1	1	31	0	10	27					62.5	821.821	0.1622	0.83	5.93
1	1	31	0	13	32					70.83	304.861	0.1124	2.07	5.65
1	1	32	0	13	33					83.33	290.73	0.1212	1.03	6.13
1	1	32	0	99	29					100	360.415	0.2824	1.18	5.95
1	1	32	0	10	27					64.58	628.792	0.0879	1.66	5.52
1	1	32	0	12	27					75	586.441	0.1323	6.42	4.46
1	1	33	0	13	28					89.58	410.425	0.1518	1.67	5.49
1	1	34	0	13	36					66.67	214.039	0.1491	0.97	5.79
1	1	35	0	13	33					54.17	959.255	0.1338	1.32	4.95
1	1	35	0	13	28					52.08	980.388	0.0771	1.13	5.5
1	1	36	1	13	25					75	918.873	0.1963	0.85	6.1
1	1	37	0	18	34					66.67	470.653	0.1496	0.95	5.48
1	1	37	0	17	28					100	821.425	0.2981	0.86	5.63
1	1	37	1	13	30					66.67	984.731	0.1441	1.28	4.35
1	1	38	1	18	32					95.83	678.767	0.1906	1.23	6.03
1	1	38	0	13	35					33.33	623.887	0.1277	0.9	5.79
1	1	39	1	18	34					89.58	219.102	0.1614	0.98	5.67
1	1	39	1	18	34					70.83	461.585	0.3334	0.97	5.66
1	1	39	0	16	32					70.83	417.591	0.1047	2	3.82
1	1	39	0	13	27					45.83	463.945	0.2241	1.16	5.01
1	1	39	1	15.5	35					87.5	537.24	0.2056	1.76	5.05
1	1	39	0	13	34					60.42	348.25	0.1716	0.96	5.82
1	1	40	0	12	27					70.83	830.582	0.1142	1.07	5.39
1	1	40	0	12	31					64.58	667.958	0.1599	5.61	4.5
1	1	40	1	12	30					91.67	210.904	0.183	0.99	6.07
1	1	41	1	18	33					58.33	322.329	0.1827	0.93	5.78
1	1	42	0	19.5	34					60.42	696.607	0.093	0.89	5.75
1	1	44	0	13	30					93.75	290.913	0.151	1.38	5.58
1	1	44	0	11	29					72.92	693.471	0.1415	1.32	5.53
1	1	45	0	18	35					62.5	498.08	0.0676	1.73	5.65
1	1	45	1	17	34					62.5	746.33	0.3284	1.03	5.76
1	1	46	1	10	27					45.83	700.435	0.2341	1.69	5.04
1	1	46	0	13	36					79.17	626.335	0.3254	1.78	4.67
1	1	47	0	21	31					75	829.178	0.1642	1.17	5.43
1	1	47	1	13	31					62.5	896.677	0.2666	1.05	5.57
1	1	48	0	18	33					43.75	861.11	0.1553	1.16	5.44
1	1	48	1	13	36					33.33	284.229	0.3805	1.12	5.57
1	1	49	0	13	32					62.5	227.527	0.3263	1.4	5.58
1	1	49	0	13	36					97.92	971.385	0.3697	0.84	5.38
1	1	50	0	15.5	34					66.67	863.45	0.1724	2.46	4.93
1	1	51	1	13	35					43.75	1014.29	0.1126	1.07	5.58
1	1	51	0	9	28					39.58	972.396	0.22	0.92	5.45
1	1	51	0	13	30					50	653.711	0.1968	1.46	5.21
1	1	52	1	9	32					52.08	635.77	0.2233	1.67	4.93
1	1	52	0	12	29					54.17	828.355	0.2019	0.89	5.61
1	1	54	1	13	33					60.42	688.415	0.2615	1.15	4.97
1	1	54	1	13	36					83.33	350.091	0.2975	1.57	4.85
1	1	56	0	12	34					97.92	268.466	0.2943	1.51	5.23
1	1	57	0	10	31					62.5	872.432	0.1119	1.25	5.58
1	2	19	0	13	27	14	22	2	0	85.42	486.577	0.1786	1.2	5.61
1	2	19	0	99	27	10	22	14		39.58	838.876	0.146	1.47	4.94
1	2	21	0	99	31	13	9	17	2	83.33	274.505	0.06	0.95	5.2
1	2	21	0	13	31	12	10	14	2	100	407.325	0.2333	1.62	5.79
1	2	21	0	11	29	13	19	11	4	77.08	182.959	0.1421	3.05	4.43
1	2	21	1	9	23	17	16	16	5	83.33	270.112	0.1377	0.9	5.51
1	2	23	0	13	32	14	18	22	4	45.83	1066.26	0.2218	0.82	5.79
1	2	24	1	13	31	12	13	26	2	100	228.329	0.0937	1	6.02
1	2	27	0	11	34	7	7	10	7	47.92	963.851	0.128	0.87	5.81
1	2	29	0	99	32	20	31	18	0	72.92	661.415	0.1812	2.33	4.28
1	2	31	1	99	27	10	19	9	12	62.5	509.685	0.2827	0.87	5.7
1	2	31	0	99	26	18	14	18	0	39.58	627.557	0.2306	0.82	5.75
1	2	32	0	13	99	13	24	4	0	85.42	395.541	0.2131	1	5.66
1	2	34	0	11	29	7	10	1	10	43.75	906.819	0.2384	1.39	4.93
1	2	35	1	99	27	15	11	4	8	47.92	725.697	0.1456	1.15	5.69
1	2	36	0	12	29	16	8	9	21	75	227.819	0.1288	1.09	4.64
1	2	37	0	12	26	9	19	8	12	58.33	940.018	0.2135	2.03	5.07
1	2	39	0	99	27	12	29	28	26	70.83	278.369	0.3192	1.3	4.71
1	2	40	0	12	31	16	13	14	20	64.58	943.73	0.2897	0.95	5.37
1	2	41	1	9	23	10	11	23	12	43.75	1213.72	0.0863	1.1	5.41
1	2	42	0	99	34	10	12	16	15	52.08	796.433	0.3844	2.54	4.57
1	2	43	0	99	28	16	10	4	28	72.92	548.955	0.3895	1.29	5.17
1	2	51	0	10	31	10	10	7	28	35.42	978.142	0.1604	1.1	4.94
1	2	57	1	13	35	6	7	3	17	85.42	576.768	0.157	1.25	5.31

## Sheet: Table2
age	sex	Placebo: accuracy	Amisulpride: accuracy	Placebo: reaction time	Amisulpride: reaction time	Placebo: Frame-wise displacement	Amisulpride: Frame-wise displacement
18	2	83.33	75	448.36	333.03	0.15	0.13
21	2	91.67	91.67	325.1	333.38	0.11	0.11
22	2	62.5	77.08	317.93	249.56	0.09	0.09
23	2	83.33	66.67	562.28	833.89	0.18	0.21
23	1	81.25	70.83	133.31	290.6	0.16	0.13
23	1	77.08	89.58	500.22	289	0.12	0.15
24	1	97.92	93.75	328.9	487.24	0.1	0.09
25	2	100	100	291.42	296.91	0.11	0.18
25	1	95.83	70.83	277.19	340.37	0.1	0.08
26	1	93.75	87.5	290.1	227.69	0.11	0.11
29	2	97.92	100	463.97	342.75	0.13	0.11
31	1	89.58	100	364.16	367.74	0.06	0.05
32	2	95.83	89.58	251.29	291.63	0.13	0.13
34	1	91.67	100	348.75	428.99	0.19	0.21
35	2	87.5	77.08	344.65	298.97	0.13	0.12
35	1	100	81.25	311.14	434.61	0.12	0.11

[truncated: 10 more sheets: FigS2A, FigS2B, FigS2C, FigS3A, Table S1, Table S1 drug data, Table S2, FigS3B, Fig S4, FigS3C]
